# Supplementary material for: DNA T-shaped crossover tiles for 2D tessellation and nanoring reconfiguration
Source: Nat Commun. 2023 Nov 23;14:7675. doi: 10.1038/s41467-023-43558-8 (PMC10667507; doi:10.1038/s41467-023-43558-8)
Supplement: Supplementary file 4 — source data [file 41467_2023_43558_MOESM4_ESM.zip]

Archive with 8 entries (7 files):
- Source data/
- __MACOSX/._Source data
- Source data/Source data-3 plot statistics- supplementary information.xlsx
- __MACOSX/Source data/._Source data-3 plot statistics- supplementary information.xlsx
- Source data/Source data-2 plot statistics -Figure 4, Figure 6, and Figure 7.xlsx
- __MACOSX/Source data/._Source data-2 plot statistics -Figure 4, Figure 6, and Figure 7.xlsx
- Source data/Source data-1 uncropped AFM images of Main Figures (Figure 2, Figure 3, Figure 4, Figure 5, and Figure 6).pdf
- __MACOSX/Source data/._Source data-1 uncropped AFM images of Main Figures (Figure 2, Figure 3, Figure 4, Figure 5, and Figure 6).pdf
