# Supplementary material for: DNA T-shaped crossover tiles for 2D tessellation and nanoring reconfiguration
Source: Nat Commun. 2023 Nov 23;14:7675. doi: 10.1038/s41467-023-43558-8 (PMC10667507; doi:10.1038/s41467-023-43558-8)
Supplement: Supplementary file 4 — source data [file 41467_2023_43558_MOESM4_ESM.zip › Source data/Source data-3 plot statistics- supplementary information.xlsx]

## Sheet: Supplementary Figure 1e 
Supplementary Figure 1e
TC-1-1
X-axis	y-axis
Distance/nm	Height/nm
0	-0.04391
10.1445	-0.04391
20.289	-0.14732
30.4335	-0.0749
40.578	-0.00377
50.7226	0.08053
60.8671	-0.10412
71.0116	-0.19304
81.1561	0.17106
91.3006	0.1287
101.445	-0.08458
111.59	0.02743
121.734	-0.06869
131.879	-0.15291
142.023	-0.20676
152.168	0.00552
162.312	-0.16399
172.457	0.04448
182.601	2.17698
192.746	1.73924
202.89	1.63096
213.035	-0.12525
223.179	-0.06652
233.324	-0.04428
243.468	-0.08813
253.613	-0.21602
263.757	0.18559
273.902	0.0173
284.046	-0.06982
294.191	-0.17727
304.335	0.01545
314.48	-0.10398
324.624	0.06177

## Sheet: Supplementary Figure 2i 
Supplementary Figure 2i
TC-1-2
X-axis	y-axis
Distance/nm	Height/nm
0	-0.21414
11.8327	-0.21489
23.6654	-0.53557
35.4981	-0.39238
47.3309	-0.20776
59.1636	-0.14679
70.9963	-0.15555
82.829	-0.20493
94.6617	-0.07259
106.494	0.70612
118.327	0.15429
130.16	1.01629
141.993	0.50029
153.825	0.3301
165.658	0.97477
177.491	0.08415
189.323	0.82289
201.156	0.56889
212.989	1.05857
224.822	0.38666
236.654	0.65337
248.487	0.895
260.32	0.29737
272.152	1.24137
283.985	0.75329
295.818	0.24565
307.651	-0.33728
319.483	-0.30362
331.316	-0.37848
343.149	-0.36144
354.981	-0.49074
366.814	-0.29442
378.647	-0.33791
390.48	0.18132
402.312	-0.1886
414.145	0.03715
425.978	0.02014
437.81	-0.07951
449.643	-0.24462

## Sheet: Supplementary Figure 5e 
Supplementary Figure 5e
TC-2-1
X-axis	y-axis
Distance/nm	Height/nm
0	-0.04996
10.1134	-0.11695
20.2267	-0.1117
30.3401	0.06013
40.4535	-0.07436
50.5668	-0.18504
60.6802	-0.28573
70.7935	-0.17088
80.9069	-0.19311
91.0203	-0.1346
101.134	-0.06283
111.247	0.18584
121.36	1.87624
131.474	1.75039
141.587	0.09887
151.701	-0.04694
161.814	0.45966
171.927	1.9617
182.041	2.1122
192.154	0.27381
202.267	-0.14238
212.381	-0.06452
222.494	-0.11952
232.607	-0.13187
242.721	0.06654
252.834	-0.07055
262.947	-0.11269

## Sheet: Supplementary Figure 6i
Supplementary Figure 6i
TC-2-2
X-axis	y-axis
Distance/nm	Height/nm
0	-1.36419
11.2476	-1.27812
22.4951	-1.10941
33.7427	-1.1104
44.9903	-0.08646
56.2378	-0.03787
67.4854	0.64079
78.733	0.186
89.9805	0.63767
101.228	0.65957
112.476	0.03175
123.723	0.66958
134.971	0.09964
146.218	0.78085
157.466	-0.37412
168.714	0.52636
179.961	0.04324
191.209	0.43212
202.456	0.92351
213.704	0.20085
224.951	0.86072
236.199	0.05605
247.446	0.55635
258.694	0.3076
269.942	0.54366
281.189	0.53662
292.437	0.49753
303.684	0.77139
314.932	0.72336
326.18	0.41368
337.427	0.50655
348.675	0.49032
359.922	0.74146
371.17	0.62333
382.417	0.85053
393.665	0.6027
404.913	0.97793
416.16	-0.681
427.408	-0.84919
438.655	-0.51339
449.903	-0.51332
461.15	-0.82826
472.398	-0.90006

## Sheet: Supplementary Figure 7i 
Supplementary Figure 7i
TC-3-1
X-axis	y-axis
Distance/nm	Height/nm
0	-0.82136
2.92969	-0.08361
5.85938	-0.84102
8.78906	-0.25696
11.7188	0.95168
14.6484	1.06768
17.5781	1.04044
20.5078	0.3406
23.4375	0.20085
26.3672	0.48493
29.2969	1.2552
32.2266	1.23144
35.1562	1.00221
38.0859	0.9998
41.0156	0.87899
43.9453	0.62674
46.875	0.48443
49.8047	0.3468
52.7344	0.73293
55.6641	1.22868
58.5938	-0.22976
61.5234	-0.26353
64.4531	0.10596
67.3828	-0.77895
70.3125	-0.37932
73.2422	-0.76953

## Sheet: Supplementary Figure 8i
Supplementary Figure 8i
TC-3-2
X-axis	y-axis
Distance/nm	Height/nm
0	0.79967
6.09384	0.73676
12.1877	0.47269
18.2815	-0.03511
24.3754	-0.67069
30.4692	-0.59296
36.563	-0.65618
42.6569	0.62884
48.7507	0.5526
54.8446	0.6351
60.9384	-0.63209
67.0323	0.31589
73.1261	0.27066
79.2199	-0.44115
85.3138	-0.2042
91.4076	0.4994
97.5015	0.30349
103.595	0.60804
109.689	0.2631
115.783	-0.41001
121.877	0.09954
127.971	0.20878
134.065	-0.54451
140.158	0.35897
146.252	0.65564
152.346	-0.02492
158.44	0.47045
164.534	-0.05705
170.628	-0.32003
176.721	0.90349
182.815	-0.13957
188.909	-0.32591
195.003	0.13016
201.097	-0.24255
207.191	-0.30198
213.285	0.31592
219.378	0.34242
225.472	0.43233
231.566	0.09217
237.66	-0.24951
243.754	0.53653
249.847	0.31198
255.941	-0.8009
262.035	0.33428
268.129	0.31721
274.223	-0.20751
280.317	0.46527
286.411	0.24773

## Sheet: Supplementary Figure 9i
Supplementary Figure 9i
TC-4-1
X-axis	y-axis
Distance/nm	Height/nm
0	-0.04372
11.187	-0.07747
22.374	-0.11707
33.561	-0.0734
44.748	-0.03043
55.935	0.04388
67.122	0.01838
78.3091	-0.19132
89.4961	-0.10431
100.683	-0.07022
111.87	0.03099
123.057	-0.20491
134.244	-0.22167
145.431	-0.2671
156.618	-0.21751
167.805	0.69977
178.992	1.77887
190.179	1.44207
201.366	0.15562
212.553	-0.19291
223.74	-0.12082
234.927	0.01423
246.114	-0.11046
257.301	0.08612
268.488	-0.00984
279.675	0.05027
290.862	-0.03107
302.049	0.0962
313.236	-0.02156
324.423	-0.03099
335.61	-0.17276
346.797	-0.10698
357.984	0.07952
369.171	-0.19378
380.358	0.00654

## Sheet: Supplementary Figure 10i 
Supplementary Figure 10i
TC-4-2
X-axis	y-axis
Distance/nm	Height/nm
0	-1.21032
9.76563	-0.67248
19.5312	-0.67424
29.2969	-0.90402
39.0625	-0.83728
48.8281	-0.68519
58.5938	-0.7609
68.3594	-0.35677
78.125	-0.59629
87.8906	-1.02359
97.6562	0.49226
107.422	0.46739
117.188	0.76176
126.953	0.33705
136.719	0.66067
146.484	0.07954
156.25	0.53412
166.016	-1.24483
175.781	0.70014
185.547	-0.12683
195.312	0.53983
205.078	0.5172
214.844	-1.33478
224.609	-1.0603
234.375	-1.10928
244.141	-0.98556
253.906	-0.70204
263.672	-1.19202
273.438	-1.14621
283.203	-0.7197

## Sheet: Supplementary Figure 12i
Supplementary Figure 12i
TC-8-3
X-axis	y-axis
Distance/nm	Height/nm
0	-0.54602
9.86964	-0.50491
19.7393	-0.43355
29.6089	-0.42195
39.4786	-0.22301
49.3482	-0.2685
59.2178	-0.31799
69.0875	-0.1326
78.9571	-0.08184
88.8268	0.07667
98.6964	-0.29976
108.566	-0.07545
118.436	1.46521
128.305	1.97383
138.175	1.94334
148.045	1.59056
157.914	1.75494
167.784	2.02369
177.654	2.09782
187.523	2.00875
197.393	1.88009
207.262	2.05122
217.132	1.7696
227.002	2.03431
236.871	2.01373
246.741	1.77084
256.611	2.05413
266.48	1.64139
276.35	-0.26785
286.22	-0.1499
296.089	-0.04722
305.959	-0.04548
315.829	-0.10875
325.698	-0.40909
335.568	-0.00599
345.437	-0.28417
355.307	-0.59221
365.177	-0.16292
375.046	0.00342
384.916	-0.31404
394.786	-0.0638
404.655	-0.14889

## Sheet: Supplementary Figure 13i
Supplementary Figure 13i
TC-9-3
X-axis	y-axis
Distance/nm	Height/nm
0	-1.35476
11.1576	-1.23126
22.3153	-1.15388
33.4729	-1.2272
44.6305	-1.2546
55.7882	-1.18992
66.9458	-1.58379
78.1034	-1.50013
89.2611	-1.55049
100.419	-1.43815
111.576	-1.17302
122.734	-1.51856
133.892	-1.32818
145.049	-1.30645
156.207	-1.42811
167.364	0.12061
178.522	-0.03728
189.68	-0.07459
200.837	0.15669
211.995	0.01976
223.153	-0.10907
234.31	0.0856
245.468	-0.02131
256.626	-0.04755
267.783	-0.00782
278.941	-0.16076
290.099	-0.26029
301.256	0.02358
312.414	-0.09735
323.571	-0.2291
334.729	0.16875
345.887	-0.05255
357.044	-0.43958
368.202	-1.25717
379.36	-1.38714
390.517	-1.0509
401.675	-1.50472
412.832	-1.42616
423.99	-1.9786

[truncated: 16 more sheets: Supplementary Figure 15e, Supplementary Figure 16e , Supplementary Figure 17e , Supplementary Figure 18e , Supplementary Figure 22i , Supplementary Figure 23i, Supplementary Figure 26i, Supplementary Figure 27e, Supplementary Figure 28i, Supplementary Figure 29i, Supplementary Figure 32b, Supplementary Figure 37-42, Supplementary Figure 50-65, Supplementary Figure 45 & 66-81, Supplementary Figure 46 & 82-97, Supplementary Figure 47 &98-113]
