# Supplementary material for: DNA T-shaped crossover tiles for 2D tessellation and nanoring reconfiguration
Source: Nat Commun. 2023 Nov 23;14:7675. doi: 10.1038/s41467-023-43558-8 (PMC10667507; doi:10.1038/s41467-023-43558-8)
Supplement: Supplementary file 4 — source data [file 41467_2023_43558_MOESM4_ESM.zip › Source data/Source data-2 plot statistics -Figure 4, Figure 6, and Figure 7.xlsx]

## Sheet: Figure 4
		pair 1
		state1	calculated N(state 1)	state 2	calculated N(state 2)	invader strand	setting strand	N-1	number	N	number	N+1	number	by products	number	Total number	monomer	N-1 yield	N yield	N+1 yield	by products yield	well formed ring yield
Figure 4 a	R1	ring 2 (TC-C-9-3.5-6)	8.53					7	625	8	400	9	80	8	1235	2340	18175	0.240715	0.176066	0.0396149	0.543604	0.456396
Figure 4 a	R1*	ring 2 (TC-C-9-3.5-6)	8.53	ring 3(TC-C-7-3.5-4)	8.53	1, 2	1, 2	7	380	8	304	9	71	8	941	1696	13259	0.200618	0.183423	0.0481937	0.567765	0.432235
Figure 4 a	R2	ring 3(TC-C-7-3.5-4)	8.53					7	320	8	193	9	53	8	618	1184	9205	0.243346	0.167735	0.0518197	0.537099	0.462901
Figure 4 a	R2*	ring 3(TC-C-7-3.5-4)	8.53	ring 2 (TC-C-9-3.5-6)	8.53	3, 4	3, 4	7	369	8	239	9	77	8	1085	1770	13868	0.186256	0.137871	0.0499712	0.625901	0.374099
		pair 2
		TC-C-state1	calculated N(state 1)	state 2	calculated N(state 2)	invader strand	setting strand	N-1(blue circle)	counted number of blue circle	N(yellow circle)	counted number of yellow circle	N+1(red ring)	counted number of red circle	by products(green circle)	counted number of green circle	Total number of counted structures	total number of counted monomers	N-1 yield	N yield	N+1 yield	by products yield	well formed ring yield
Figure 4 b	R1	ring 2*(TC-C-9-5.5-6)	12.71					11	36	12	30	13	7	12	717	790	9451	0.0419003	0.0380912	0.00962861	0.91038	0.0896201
Figure 4 b	R1*	ring 2*(TC-C-9-5.5-6)	12.71	ring 3*(TC-C-7-5.5-4)	12.71	1, 2	1, 2	11	50	12	38	13	20	12	722	830	9930	0.0553877	0.0459215	0.0261833	0.872508	0.127492
Figure 4 b	R2	ring 3*(TC-C-7-5.5-4)	12.71					11	60	12	40	13	15	12	925	1040	12435	0.053076	0.0386007	0.0156815	0.892642	0.107358
Figure 4 b	R2*	ring 3*(TC-C-7-5.5-4)	12.71	ring 2*(TC-C-9-5.5-6)	12.71	3, 4	3, 4	11	32	12	18	13	12	12	652	714	8548	0.0411792	0.0252691	0.0182499	0.915302	0.0846982
		pair 3
		state1	calculated N(state 1)	state 2	calculated N(state 2)	invader strand	setting strand	N-1	number	N	number	N+1	number	by products	number	Total number	monomer	N-1 yield	N yield	N+1 yield	by products yield	well formed ring yield
Figure 4 c	R1	ring 6(TC-Z-9-4-6)	9.57					8	281	9	165	10	55	9	870	1371	12113	0.185586	0.122596	0.0454058	0.646413	0.353587
Figure 4 c	R1*	ring 6(TC-Z-9-4-6)	9.57	ring 7(TC-Z-7-4-4)	9.57	1, 2	1, 2	8	367	9	328	10	126	9	1482	2303	20486	0.143317	0.144098	0.0615054	0.651079	0.348921
Figure 4 c	R2	ring 7(TC-Z-7-4-4)	9.57					8	533	9	368	10	102	9	1777	2780	24589	0.173411	0.134694	0.041482	0.650413	0.349587
Figure 4 c	R2*	ring 7(TC-Z-7-4-4)	9.57	ring 6(TC-Z-9-4-6)	9.57	3, 4	3, 4	8	366	9	249	10	77	9	1302	1994	17657	0.165827	0.126919	0.0436088	0.663646	0.336354
		pair 4
		state1	calculated N(state 1)	state 2	calculated N(state 2)	invader strand	setting strand	N-1	number	N	number	N+1	number	by products	number	Total number	monomer	N-1 yield	N yield	N+1 yield	by products yield	well formed ring yield
Figure 4 d	R1	ring 6*(TC-Z-8-4-6)	14.36					13	49	14	25	15	17	14	973	1064	14864	0.0428552	0.0235468	0.0171555	0.916442	0.0835576
Figure 4 d	R1*	ring 6*(TC-Z-8-4-6)	14.36	ring 7*(TC-Z-8-4-4)	14.36	1, 2	1, 2	13	42	14	79	15	15	14	835	971	13567	0.0402447	0.0815213	0.0165844	0.86165	0.13835
Figure 4 d	R2	ring 7*(TC-Z-8-4-4)	14.36					13	37	14	76	15	12	14	701	826	11539	0.0416847	0.092209	0.0155993	0.850507	0.149493
Figure 4 d	R2*	ring 7*(TC-Z-8-4-4)	14.36	ring 6*(TC-Z-8-4-6)	14.36	3, 4	3, 4	13	25	14	35	15	3	14	975	1038	14510	0.0223983	0.0337698	0.00310131	0.940731	0.0592695

## Sheet: Figure 6
		name	N value (yellow circle)	counted number of yellow circle	N value (green circle)	number green circle	total monomers number in counted structures	well formed nanorings yield
Figure 6 a	before SDR	TC-C-6-2.5-3 with SDR, N=6	6	2061	6	1105	18996	0.650979
Figure 6 a	after SDR	TC-C-6-2.5-3 with SDR transform to TC-C-4-2.5-3 with SDR, N=18	18	32	18	1144	21168	0.0272109
Figure 6 b	before SDR	TC-C-4-2.5-3 with SDR, N=18	18	24	18	838	15516	0.0278422
Figure 6 b	after SDR	TC-C-4-2.5-3 with SDR transform to TC-C-6-2.5-3 with SDR, N=6	6	1958	6	634	15552	0.755401

## Sheet: Figure 7
		pair 1
	path	state1	calculated N(state 1)	state 2	calculated N(state 2)	invader strand	setting strand	N-1	number	N	number	N+1	number	by products	number	Total number	monomer	N-1 yield	N yield	N+1 yield	other (by products) yield	well formed ring yield
Figure 7b	ring 1	ring 1(TC-C-7-3.5-6)	25.58					low yield, uncounted														NA
Figure 7b	ring 2	ring2(TC-C-9-3.5-6)	8.53					7	625	8	400	9	80	8	1235	2340	18175	0.240715	0.176066	0.0396149	0.543604	0.456396
Figure 7b	ring 3	ring3(TC-C-7-3.5-4)	8.53					7	320	8	193	9	53	8	618	1184	9205	0.243346	0.167735	0.0518197	0.537099	0.462901
Figure 7b	ring 4	ring4(TC-C-9-3.5-4)	5.12					4	1145	5	482	6	22	5	1129	2778	12767	0.358737	0.188768	0.0103392	0.442156	0.557844
Figure 7b	path 1	ring 1(TC-C-7-3.5-6)	25.58	ring3(TC-C-7-3.5-4)	8.53	2	2	7	693	8	563	9	216	8	1612	3084	24195	0.200496	0.186154	0.0803472	0.533003	0.466997
Figure 7b	path 2	ring 1(TC-C-7-3.5-6)	25.58	ring2(TC-C-9-3.5-6)	8.53	3	3	7	299	8	633	9	67	8	1255	2254	17800	0.117584	0.284494	0.0338764	0.564045	0.435955
Figure 7b	path 3	ring 1(TC-C-7-3.5-6)	25.58	ring4(TC-C-9-3.5-4)	5.12	2, 3	2, 3	4	1124	5	532	6	38	5	992	2686	12344	0.364226	0.215489	0.0184705	0.401815	0.598185
Figure 7b	path 4	ring2(TC-C-9-3.5-6)	8.53	ring 1(TC-C-7-3.5-6)	25.58	1	1	low yield, uncounted														NA
Figure 7b	path 5	ring2(TC-C-9-3.5-6)	8.53	ring4(TC-C-9-3.5-4)	5.12	2	2	4	1990	5	887	6	113	5	1654	4644	21343	0.372956	0.207796	0.0317669	0.387481	0.612519
Figure 7b	path 6	ring2(TC-C-9-3.5-6)	8.53	ring3(TC-C-7-3.5-4)	8.53	1, 2	1, 2	7	380	8	304	9	71	8	941	1696	13259	0.200618	0.183423	0.0481937	0.567765	0.432235
Figure 7b	path 7	ring3(TC-C-7-3.5-4)	8.53	ring2(TC-C-9-3.5-6)	8.53	3, 4	3, 4	7	369	8	239	9	77	8	1085	1770	13868	0.186256	0.137871	0.0499712	0.625901	0.374099
Figure 7b	path 8	ring3(TC-C-7-3.5-4)	8.53	ring 1(TC-C-7-3.5-6)	25.58	4	4	low yield, uncounted														NA
Figure 7b	path 9	ring3(TC-C-7-3.5-4)	8.53	ring4(TC-C-9-3.5-4)	5.12	3	3	4	1251	5	580	6	34	5	1073	2938	13473	0.371409	0.215245	0.0151414	0.398204	0.601796
Figure 7b	path 10	ring4(TC-C-9-3.5-4)	5.12	ring3(TC-C-7-3.5-4)	8.53	1	1	7	697	8	453	9	73	8	1287	2510	19456	0.250771	0.186266	0.0337685	0.529194	0.470806
Figure 7b	path 11	ring4(TC-C-9-3.5-4)	5.12	ring2(TC-C-9-3.5-6)	8.53	4	4	7	328	8	240	9	75	8	893	1536	12035	0.190777	0.159535	0.0560864	0.593602	0.406398
Figure 7b	path 12	ring4(TC-C-9-3.5-4)	5.12	ring 1(TC-C-7-3.5-6)	25.58	1, 4	1, 4	low yield, uncounted														NA
